# Supplementary material for: Genome elimination from the germline cells in diploid and triploid male water frogs Pelophylax esculentus
Source: Front Cell Dev Biol. 2022 Oct 14;10:1008506. doi: 10.3389/fcell.2022.1008506 (PMC9615423; doi:10.3389/fcell.2022.1008506)
Supplement: Supplementary file 2 [file DataSheet1.xlsx]

## Sheet: Suppl Tab S1
Supplementary Table S1. Adult individuals of water frogs Pelophylax esculentus complex used in the study. Table provides information about the results of taxonomic evaluation, sex, age (estimated in scheletochronology), place of origin, population type and experimental methods in which the fixed tissues were used. Taxonomic evaluation methods used for listed animals: PCR - assessement of species …
a)
No.	Individual ID	No. In manuscript	Genotype (PCR, FISH/GISH)	Morphological phenotype	Sex	Age	Locality	Coordinates	Population type	Application
	Histology
1	42/15		RR	RR	M	6	Ruda Milicka	51.533153, 17.335117	R-E	Spreads, Histology
2	73/16		RR	RR	M	2	Sanie	51.406739, 16.942719	R-E-L	Spreads, Histology
	DNA extraction for whole genomic probes, DNA templates, blocking DNA
3	1/15*		LL	LL	M	N/A	Raków	51.173861, 17.277419	L-E	DNA extraction for probes
4	2/15		LL	LL	M	N/A	Raków	51.173861, 17.277419	L-E	DNA extraction for probes
5	13/15		RR	RR	M	N/A	Ruda Milicka	51.533153, 17.335117	R-E	DNA extraction for probes
6	21/15*		RR	RR	M	N/A	Ruda Milicka	51.533153, 17.335117	R-E	DNA extraction for probes
7	24/15*		RR	RR	M	N/A	Ruda Milicka	51.533153, 17.335117	R-E	DNA extraction for probes
8	4/16		LL	LL	M	N/A	Sanie	51.406739, 16.942719	R-E-L	DNA extraction for probes
9	17/16		RR	RR	M	N/A	Ruda Milicka	51.533153, 17.335117	R-E	DNA extraction for probes
10	19/16		LL	LL	M	N/A	Sanie	51.406739, 16.942719	R-E-L	DNA extraction for probes
	Chomosomal spreads and histology
11	2/3n/15/Z5*	12	RLL	RL	M	4	Wysoka Kamieńska	53.826342, 14.863403	E-E	Cross, Spreads, Histology
12	3/3n/15/B7*	17	RRL	RL	M	5	Wysoka Kamieńska	53.826342, 14.863403	E-E	Cross, Spreads, Histology
13	10/3n/15/B8*	18	RRL	RL	M	5	Wysoka Kamieńska	53.826342, 14.863403	E-E	Cross, Spreads, Histology
14	10/3n/15/Z5*	13	RLL	RL	M	4	Wysoka Kamieńska	53.826342, 14.863403	E-E	Cross, Spreads, Histology
15	47/15	3	RL	RL	M	4	Pruszowice	51.185547, 17.139091	L-E	Spreads, Histology
16	14/16	19	RRL	RL	M	7	Uciechów	50.744367, 16.701706	E-E	Spreads
17	25/16	14	RLL	RL	M	6	Uciechów	50.744367, 16.701706	E-E	Spreads, Histology, IHC Caspase-3
18	40/16*	15	RLL	RL	M	4	Wysoka Kamieńska	53.826342, 14.863403	E-E	Cross, Spreads, Histology
19	44/16*	1	RL	RL	M	4	Sanie	51.406739, 16.942719	R-E-L	Cross, Spreads, Histology, IHC Caspase-3
20	45/16*	2	RL	RL	M	6	Sanie	51.406739, 16.942719	R-E-L	Cross, Spreads, Histology
21	47/16*	4	RL	RL	M	4	Wrocław	51.127500, 16.940222	R-E-L	Cross, Spreads, Histology
22	53/16*	5	RL	RL	M	3	Domaszczyn	51.192331, 17.160489	L-E	Cross, Spreads, Histology
23	57/16*	6	RL	RL	M	6	Sanie	51.406739, 16.942719	R-E-L	Cross, Spreads, Histology, IHC Caspase-3
24	59/16	7	RL	RL	M	3	Sanie	51.406739, 16.942719	R-E-L	Spreads, Histology
25	62/16	8	RL	RL	M	3	Wysoka Kamieńska	53.826342, 14.863403	E-E	Spreads, Histology, IHC Caspase-3
26	63/16	16	RLL	RL	M	5	Wysoka Kamieńska	53.826342, 14.863403	E-E	Spreads, Histology
27	65/16	9	RL	RL	M	3	Pruszowice	51.185547, 17.139091	L-E	Spreads, Histology
28	67/16	10	RL	RL	M	3	Pruszowice	51.185547, 17.139091	L-E	Spreads, Histology
29	75/16	11	RL	RL	M	2	Sanie	51.406739, 16.942719	R-E-L	Spreads, Histology
	Crossings
30	1/14		RR	RR	F	N/A	Ruda Milicka	51.533153, 17.335117	R-E	Cross
31	3/14		LL	LL	M	N/A	Urwitałt	53.805728, 21.641450	L-E	Cross
32	4/14		LL	LL	M	N/A	Urwitałt	53.805728, 21.641450	L-E	Cross
33	13/14		LL	LL	F	N/A	Urwitałt	53.805728, 21.641450	L-E	Cross
34	14/14		LL	LL	F	N/A	Urwitałt	53.805728, 21.641450	L-E	Cross
35	16/14		RR	RR	M	N/A	Ruda Milicka	51.533153, 17.335117	R-E	Cross
36	17/14		RR	RR	M	N/A	Ruda Milicka	51.533153, 17.335117	R-E	Cross
37	18/14		RR	RR	M	N/A	Ruda Milicka	51.533153, 17.335117	R-E	Cross
38	1/15*		LL	LL	M	N/A	Raków	51.173861, 17.277419	L-E	Cross
39	2/2n/15/B7		RL	RL	F	N/A	Wysoka Kamieńska	53.826342, 14.863403	E-E	Cross, Spreads, Histology
40	2/3n/15/Z5	12	RLL	RL	M		Wysoka Kamieńska	53.826342, 14.863403	E-E	Cross, Spreads, Histology
41	3/3n/15/B7	17	RRL	RL	M		Wysoka Kamieńska	53.826342, 14.863403	E-E	Cross
42	4/15		RR	RR	F	N/A	Ruda Milicka	51.533153, 17.335117	R-E	Cross
43	5/R/15		RR	RR	F	N/A	Ruda Milicka	51.533153, 17.335117	R-E	Cross
44	5/2n/15/B8		RL	RL	F	N/A	Wysoka Kamieńska	53.826342, 14.863403	E-E	Cross
45	6/2n/15/Z5		RL	RL	F	N/A	Wysoka Kamieńska	53.826342, 14.863403	E-E	Cross
46	8/2n/15/B8		RL	RL	F	N/A	Wysoka Kamieńska	53.826342, 14.863403	E-E	Cross
47	10/3n/15/Z5	13	RLL	RL	M		Wysoka Kamieńska	53.826342, 14.863403	E-E	Cross, Spreads, Histology
48	10/3n/15/B8	18	RRL	RL	M		Wysoka Kamieńska	53.826342, 14.863403	E-E	Cross, Spreads, Histology
49	11/L/15		LL	LL	F	N/A	Raków	51.173861, 17.277419	L-E	Cross
50	16/15		RR	RR	M	N/A	Ruda Milicka	51.533153, 17.335117	R-E	Cross
51	18/15		LL	LL	F	N/A	Raków	51.173861, 17.277419	L-E	Cross
52	19/15		LL	LL	M	N/A	Raków	51.173861, 17.277419	L-E	Cross
53	20/15		LL	LL	M	N/A	Raków	51.173861, 17.277419	L-E	Cross
54	21/15*		RR	RR	M	N/A	Ruda Milicka	51.533153, 17.335117	R-E	Cross
55	22/15		RR	RR	M	N/A	Ruda Milicka	51.533153, 17.335117	R-E	Cross
56	23/15		LL	LL	M	N/A	Raków	51.173861, 17.277419	L-E	Cross
57	24/15*		RR	RR	M	N/A	Ruda Milicka	51.533153, 17.335117	R-E	Cross
58	25/15		LL	LL	M	N/A	Raków	51.173861, 17.277419	L-E	Cross
59	27/15		RR	RR	F	N/A	Ruda Milicka	51.533153, 17.335117	R-E	Cross
60	38/16		RR	RR	F	N/A	Ruda Milicka	51.533153, 17.335117	R-E	Cross
61	39/16		RR	RR	M	N/A	Ruda Milicka	51.533153, 17.335117	R-E	Cross
62	40/16	15	RLL	RL	M		Wysoka Kamieńska	53.826342, 14.863403	E-E	Cross, Spreads, Histology
63	43/16		RR	RR	F	N/A	Ruda Milicka	51.533153, 17.335117	R-E	Cross
64	44/16	1	RL	RL	M		Sanie	51.406739, 16.942719	R-E-L	Cross, Spreads, Histology
65	45/16	2	RL	RL	M		Sanie	51.406739, 16.942719	R-E-L	Cross, Spreads, Histology
66	47/16	4	RL	RL	M		Wrocław	51.127500, 16.940222	R-E-L	Cross, Spreads, Histology
67	49/16		LL	LL	M	N/A	Sanie	51.406739, 16.942719	R-E-L	Cross
68	51/16		RR	RR	F	N/A	Ruda Milicka	51.533153, 17.335117	R-E	Cross
69	53/16	5	RL	RL	M		Domaszczyn	51.192331, 17.160489	L-E	Cross, Spreads, Histology
70	55/16		LL	LL	F	N/A	Domaszczyn	51.192331, 17.160489	L-E	Cross
71	56/16		LL	LL	M	N/A	Sanie	51.406739, 16.942719	R-E-L	Cross
72	57/16	6	RL	RL	M		Sanie	51.406739, 16.942719	R-E-L	Cross, Spreads, Histology

## Sheet: Suppl Tab S2
Supplementary Table S2. Crossings of water frogs Pelophylax esculentus – complex used in the study.
No.	Crosses ID	Males` genotypes	Males ID	Locality	Female genotype	Females ID	Locality	Tadpoles genotype
	Histology and GISH of tadpole gonads
1	2/14	LL	3/14	Urwitałt	RR	1/14	Ruda Milicka	RL
2	5/14	LL	4/14	Urwitałt	RR	1/14	Ruda Milicka	RL
3	16/14	RR	16/14	Ruda Milicka	LL	13/14	Urwitałt	RL
4	17/14	RR	16/14	Ruda Milicka	LL	14/14	Urwitałt	RL
5	19/14	RR	17/14	Ruda Milicka	LL	14/14	Urwitałt	RL
6	20/14	RR	18/14	Ruda Milicka	LL	13/14	Urwitałt	RL
7	25/14	RR	23/14	Ruda Milicka	LL	19/14	Urwitałt	RL
8	2/15	LL	1/15	Raków	RR	5/R/15	Ruda Milicka	RL
9	26/15	RR	16/15	Ruda Milicka	LL	11/L/15	Raków	RL
10	30a/15	LL	19/15	Raków	RL	5/2n/15 Bacz 8	Wysoka Kamieńska	RL
11	30b/15	LL	19/15	Raków	RL	5/2n/15 Bacz 8	Wysoka Kamieńska	RLL
12	32a/15	LL	20/15	Raków	RL	5/2n/15 Bacz 8	Wysoka Kamieńska	RL
13	32b/15	LL	20/15	Raków	RL	5/2n/15 Bacz 8	Wysoka Kamieńska	RLL
14	34b/15	RR	21/15	Ruda Milicka	RL	5/2n/15 Bacz 8	Wysoka Kamieńska	RRL
15	37/15	RR	22/15	Ruda Milicka	RL	2/2n/15 Bacz 7	Wysoka Kamieńska	RRL
16	38/15	LL	23/15	Raków	RL	8/2n/15 Bacz 8	Wysoka Kamieńska	RLL
17	40b/15	RR	24/15	Ruda Milicka	RL	5/2n/15 Bacz 8	Wysoka Kamieńska	RRL
18	41/15	LL	25/15	Raków	RL	6/2n/15 Żwir 5	Wysoka Kamieńska	RLL
19	37/16*	LL	49/16	Sanie	RR	43/16	Ruda Milicka	RL
20	41/16*	LL	56/16	Sanie	RR	51/16	Ruda Milicka	RL
	Male fertility
21	2/15	LL	1/15	Raków	RR	5/R/15	Ruda Milicka	RL
22	9/15	RRL	3/3n/15 B7 (17)	Wysoka Kamieńska	RR	4/15	Ruda Milicka	RR
23	29/15	LL	19/15	Raków	LL	18/15	Raków	LL
24	31/15	RRL	10/3n/15 B8 (18)	Wysoka Kamieńska	LL	18/15	Raków	RL
25	47/15	RLL	2/3n/15 Z5 (12)	Wysoka Kamieńska	RR	27/15	Ruda Milicka	RL
26	43/15	RLL	10/3n/15 Z5 (13)	Wysoka Kamieńska	RR	27/15	Ruda Milicka	RL
27	29/16	RR	39/16	Ruda Milicka	RR	38/16	Ruda Milicka	RR
28	30/16	RLL	40/16 (15)	Wysoka Kamieńska	RR	38/16	Ruda Milicka	RL
29	32/16	RL	44/16 (1)	Sanie	RR	38/16	Ruda Milicka	RL
30	33/16	RL	45/16 (2)	Sanie	RR	38/16	Ruda Milicka	lethal
31	35/16	RL	47/16 (4)	Wrocław	RR	43/16	Ruda Milicka	lethal
32	37/16*	LL	49/16	Sanie	RR	43/16	Ruda Milicka	RL
33	39/16	RL	53/16 (5)	Domaszczyn	RR	51/16	Ruda Milicka	RR
34	41/16*	LL	56/16	Sanie	RR	51/16	Ruda Milicka	RL
35	42/16	RL	57/16 (6)	Sanie	LL	55/16	Domaszczyn	RL
	*crosses used both in male fertility experiment and in tadpole GISH analysis

## Sheet: Suppl Tab S3
Supplementary Table S3. Tadpoles of Pelophylax esculentus complex used in the study. Taxonomic evaluation of individuals was based on one of the methods: PCR for Serum Albumin Introne-1 (SAI1), FISH - species and ploidy assessement using FISH with telomeric probe, par. PCR - assessment of parents in PCR for SAI1 and size of the eggs for ploidy level of tadpoles.
No.	Individual	PCR Pel-SAI1	FISH with telomeric probe	Genotype	Age [days]	Gosner stage	Crossing F x M	Gonad development	Lagging chromosomes	Multipolar spindles
	Histology
37	113/20/14	par. PCR		RL	36	25	LL x RR	normal
38	308/17/14	par. PCR		RL	64	32	LL x RR	normal
39	373/19/14	par. PCR		RL	72	38	LL x RR	underdeveloped		yes
40	374/19/14	par. PCR		RL	72	39	LL x RR	underdeveloped	yes	yes
41	375/2/14	par. PCR		RL	75	35	RR x LL	normal	yes	yes
42	418/16/14	par. PCR		RL	74	38	LL x RR	normal	yes
43	488/25/14	par. PCR		RL			LL x RR	underdeveloped	yes	yes
44	555/5/14	par. PCR		RL	95	43	RR x LL	normal	yes
45	556/5/14	par. PCR		RL	95	42	RR x LL	normal	yes
46	1499/30a/15	par. PCR		RL	102	38	RL x LL	underdeveloped
47	1500/30a/15	par. PCR		RL	102	37	RL x LL	underdeveloped
48	435/38/15b	par. PCR		RLL	30	25	RL x LL	normal
49	476/30b/15	par. PCR		RLL	36	27	RL x LL	normal
50	726/38/15	par. PCR		RLL	56	33	RL x LL	normal
51	727/38/15	par. PCR		RLL	56	35	RL x LL	normal		yes
52	728/38/15	par. PCR		RLL	56	34	RL x LL	normal		yes
53	1019/32b/15	par. PCR		RLL	72	30	RL x LL	underdeveloped	yes	yes
54	1170/41/15	par. PCR		RLL	84	44	RL x LL	underdeveloped
55	1351/38/15	par. PCR		RLL	94	36	RL x LL	normal
56	1352/38/15	par. PCR		RLL	94	40	RL x LL	normal		yes
57	1354/38/15	par. PCR		RLL	94	35	RL x LL	normal	yes	yes
58	207/34b/15	par. PCR		RRL	18	26	RL x RR	normal
59	584/37/15	par. PCR		RRL	44	31	RL x RR	normal	yes
60	730/37/15	par. PCR		RRL	56	36	RL x RR	normal	yes	yes
61	732/37/15	par. PCR		RRL	56	36	RL x RR	normal
62	932/40b/15	par. PCR		RRL	64	33	RL x RR	underdeveloped	yes
63	1277/34b/15	par. PCR		RRL	92	40	RL x RR	normal	yes
	GISH			confirmed in GISH
1	274/30b/15	RL		RL	23	26	RL x LL
2	115/41/16	RL		RL	27	25	RR x LL
3	122/41/16	RL		RL	27	25	RR x LL
4	285/2/15	RL		RL	28	25	RR x LL
5	196/41/16	RL		RL	36	27	RR x LL
6	197/41/16	RL		RL	36	25	RR x LL
7	178/37/16	RL		RL	51	29	RR x LL
8	307/37/16	RL		RL	58	31	RR x LL
9	336/41/16	RL		RL	58	30	RR x LL
10	340/41/16	RL		RL	58	32	RR x LL
11	342/41/16	RL		RL	58	32	RR x LL
12	304/37/16	RL		RL	58	34	RR x LL
13	309/37/16	RL		RL	58	35	RR x LL
14	1299/32a/15	RL		RL	93	36	RL x LL
15	1423/30b/15	RL		RL	100	36	RL x LL
16	1377/26/15	RL		RL	102	41	LL x RR
17	1442/26/15	RL		RL	102	43	LL x RR
18	1376/26/15	RL		RL	102	45	LL x RR
19	1525/30a/15	RL		RL	106	38	RL x LL
20	1515/2/15	RL		RL	113	40	RR x LL
21	1518/2/15	RL		RL	113	40	RR x LL
22	273/30b/15	RL		RLL	23	26	RL x LL
23	275/30b/15	RL		RLL	23	26	RL x LL
24	825/30b/15	RL		RLL	58	32	RL x LL
25	1113/30b/15	RL		RLL	72	36	RL x LL
26	1114/30b/15	RL		RLL	72	36	RL x LL
27	1115/30b/15	RL		RLL	72	37	RL x LL
28	1226/38/15	RL		RLL	87	38	RL x LL
29	1227/38/15	RL		RLL	87	36	RL x LL
30	1415/32b/15	RL		RLL	100	40	RL x LL
31	1424/30b/15	RL		RLL	100	38	RL x LL
32	309/34b/15	RL		RRL	23	26	RL x RR
33	293/34b/15	RL		RRL	25	26	RL x RR
34	1004/40b/15	RL		RRL	72	34	RL x RR
35	1007/40b/15	RL		RRL	72	37	RL x RR
36	1643/34b/15	RL		RRL	115	41	RL x RR
	Male fertility
64	1218/9/15	RR		RR	96	39	RR x RRL
65	1219/9/15	RR		RR	96	41	RR x RRL
66	1220/9/15	RR		RR	96	41	RR x RRL
67	1241/9/15	RR		RR	96	39	RR x RRL
68	1242/9/15	RR		RR	96	40	RR x RRL
69	1322/9/15	RR		RR	98	40	RR x RRL
70	1323/9/15	RR		RR	98	39	RR x RRL
71	1324/9/15	RR		RR	98	40	RR x RRL
72	1325/9/15	RR		RR	98	40	RR x RRL
73	1326/9/15	RR		RR	98	40	RR x RRL
74	1327/9/15	RR		RR	98	40	RR x RRL
75	1328/9/15	RR		RR	98	38	RR x RRL
76	1388/9/15	RR		RR	100	42	RR x RRL
77	1389/9/15	RR		RR	100	42	RR x RRL
78	1472/9/15	RR		RR	111	34	RR x RRL
79	1473/9/15	RR		RR	111	36	RR x RRL
80	1474/9/15	RR		RR	111	40	RR x RRL
81	1475/9/15	RR		RR	111	37	RR x RRL
82	1476/9/15	RR		RR	111	41	RR x RRL
83	1477/9/15	RR		RR	111	38	RR x RRL
84	1478/9/15	RR		RR	111	37	RR x RRL
85	1479/9/15	RR		RR	111	39	RR x RRL
86	1480/9/15	RR		RR	111	40	RR x RRL
87	1541/9/15	RR		RR	111	38	RR x RRL
88	1542/9/15	RR		RR	111	37	RR x RRL
89	1543/9/15	RR		RR	111	34	RR x RRL
90	1097/31/15	RL		RL	79	39	RR x RRL
91	1097/31/15	RL		RL	79	40	RR x RRL
92	1097/31/15	RL		RL	79	40	RR x RRL
93	1171/31/15	RL		RL	85	40	RR x RRL
94	1172/31/15	RL		RL	85	39	RR x RRL
95	1257/31/15	RL		RL	92	41	RR x RRL
96	1258/31/15	RL		RL	92	42	RR x RRL
97	1259/31/15	RL		RL	92	42	RR x RRL
98	1260/31/15	RL		RL	92	40	RR x RRL
99	1281/31/15	RL		RL	92	41	RR x RRL
100	1282/31/15	RL		RL	92	42	RR x RRL
101	1283/31/15	RL		RL	92	42	RR x RRL
102	1284/31/15	RL		RL	92	43	RR x RRL
103	1285/31/15	RL		RL	92	41	RR x RRL
104	1286/31/15	RL		RL	92	42	RR x RRL
105	1287/31/15	RL		RL	92	41	RR x RRL
106	1356/31/15	RL		RL	95	39	RR x RRL
107	1357/31/15	RL		RL	95	40	RR x RRL
108	1358/31/15	RL		RL	95	38	RR x RRL
109	1359/31/15	RL		RL	95	39	RR x RRL
110	1360/31/15	RL		RL	95	38	RR x RRL
111	1381/31/15	RL		RL	95	38	RR x RRL
112	1382/31/15	RL		RL	95	38	RR x RRL
113	1383/31/15	RL		RL	95	37	RR x RRL
114	1384/31/15	RL		RL	95	43	RR x RRL
115	1385/31/15	RL		RL	95	42	RR x RRL
116	1173/43/15	RL		RL	82	39	RR x RLL
117	1174/43/15	RL		RL	82	40	RR x RLL
118	1237/43/15	RL		RL	84	41	RR x RLL
119	1238/43/15	RL		RL	84	41	RR x RLL
120	1239/43/15	RL		RL	84	41	RR x RLL
121	1240/43/15	RL		RL	84	41	RR x RLL
122	1311/43/15	RL		RL	90	39	RR x RLL
123	1312/43/15	RL		RL	90	40	RR x RLL
124	1313/43/15	RL		RL	90	41	RR x RLL
125	1314/43/15	RL		RL	90	39	RR x RLL
126	1390/43/15	RL		RL	92	38	RR x RLL
127	1391/43/15	RL		RL	92	38	RR x RLL
128	1392/43/15	RL		RL	92	38	RR x RLL
129	1393/43/15	RL		RL	92	37	RR x RLL
130	1457/43/15	RL		RL	98	37	RR x RLL
131	1458/43/15	RL		RL	98	38	RR x RLL
132	1459/43/15	RL		RL	98	37	RR x RLL
133	1567/43/15	RL		RL	104	38	RR x RLL
134	1568/43/15	RL		RL	104	38	RR x RLL
135	1569/43/15	RL		RL	104	36	RR x RLL
136	1570/43/15	RL		RL	104	38	RR x RLL
137	1603/43/15	RL		RL	112	39	RR x RLL
138	1604/43/15	RL		RL	112	37	RR x RLL
139	1605/43/15	RL		RL	112	38	RR x RLL
140	1606/43/15	RL		RL	112	33	RR x RLL
141	1018/47/15	RL		RL	69	41	RR x RLL
142	1035/47/15	RL		RL	74	40	RR x RLL
143	1336/47/15	RL		RL	90	39	RR x RLL
144	1337/47/15	RL		RL	90	36	RR x RLL
145	1338/47/15	RL		RL	90	38	RR x RLL
146	1339/47/15	RL		RL	90	38	RR x RLL
147	1452/47/15	RL		RL	98	38	RR x RLL
148	1453/47/15	RL		RL	98	38	RR x RLL
149	1454/47/15	RL		RL	98	38	RR x RLL
150	1455/47/15	RL		RL	98	38	RR x RLL
151	1456/47/15	RL		RL	98	39	RR x RLL
152	1550/47/15	RL		RL	109	36	RR x RLL
153	1551/47/15	RL		RL	109	36	RR x RLL
154	1552/47/15	RL		RL	109	35	RR x RLL
155	1553/47/15	RL		RL	109	37	RR x RLL
156	1554/47/15	RL		RL	109	38	RR x RLL
157	1555/47/15	RL		RL	109	37	RR x RLL
158	1556/47/15	RL		RL	109	37	RR x RLL
159	1557/47/15	RL		RL	109	36	RR x RLL
160	1558/47/15	RL		RL	109	41	RR x RLL
161	1559/47/15	RL		RL	109	36	RR x RLL
162	1560/47/15	RL		RL	109	37	RR x RLL
163	1597/47/15	RL		RL	109	38	RR x RLL
164	1602/47/15	RL		RL	112	34	RR x RLL
165	1655/47/15	RL		RL	112	32	RR x RLL
166	1656/47/15	RL		RL	112	36	RR x RLL
167	1657/47/15	RL		RL	112	35	RR x RLL
168	1658/47/15	RL		RL	112	36	RR x RLL
169	1659/47/15	RL		RL	112	35	RR x RLL
170	1660/47/15	RL		RL	112	35	RR x RLL
171	17/30/2016		RL	RL	64	32	RR x RLL
172	20/30/2016		RL	RL	64	33	RR x RLL
173	21/30/2016		RL	RL	64	33	RR x RLL
174	22/30/2016		RL	RL	64	32	RR x RLL
175	26/30/2016		RL	RL	64	35	RR x RLL
176	30/30/2016		RL	RL	64	34	RR x RLL
177	33/30/2016		RL	RL	64	35	RR x RLL
178	35/30/2016		RL	RL	64	32	RR x RLL
179	40/30/2016		RL	RL	64	33	RR x RLL
180	41/30/2016		RL	RL	64	29	RR x RLL
181	45/30/2016		RL	RL	71	36	RR x RLL
182	47/30/2016		RL	RL	71	36	RR x RLL
183	48/30/2016		RL	RL	71	35	RR x RLL
184	49/30/2016		RL	RL	71	35	RR x RLL
185	54/30/2016		RL	RL	71	34	RR x RLL
186	56/30/2016		RL	RL	71	35	RR x RLL
187	57/30/2016		RL	RL	71	35	RR x RLL
188	58/30/2016		RL	RL	71	36	RR x RLL
189	60/30/2016		RL	RL	71	33	RR x RLL
190	61/30/2016		RL	RL	71	35	RR x RLL
191	62/30/2016		RL	RL	78	34	RR x RLL
192	64/30/2016		RL	RL	78	36	RR x RLL
193	65/30/2016		RL	RL	78	37	RR x RLL
194	67/30/2016		RL	RL	78	36	RR x RLL
195	68/30/2016		RL	RL	78	36	RR x RLL
196	69/30/2016		RL	RL	78	38	RR x RLL
197	460/32/16	RL		RL	70	44	RR x RL
198	461/32/16	RL		RL	70	36	RR x RL
199	462/32/16	RL		RL	70	41	RR x RL
200	463/32/16	RL		RL	70	34	RR x RL
201	464/32/16	RL		RL	70	40	RR x RL
202	465/32/16	RL		RL	70	39	RR x RL
203	466/32/16	RL		RL	70	40	RR x RL
204	514/32/16	RL		RL	107	36	RR x RL
205	515/32/16	RL		RL	107	38	RR x RL
206	516/32/16	RL		RL	107	35	RR x RL
207	517/32/16	RL		RL	107	37	RR x RL
208	518/32/16	RL		RL	107	36	RR x RL
209	519/32/16	RL		RL	107	34	RR x RL
210	520/32/16	RL		RL	107	35	RR x RL
211	521/32/16	RL		RL	107	35	RR x RL
212	522/32/16	RL		RL	107	34	RR x RL
213	523/32/16	RL		RL	107	34	RR x RL
214	524/32/16	RL		RL	107	34	RR x RL
215	525/32/16	RL		RL	107	33	RR x RL
216	526/32/16	RL		RL	107	34	RR x RL
217	527/32/16	RL		RL	107	35	RR x RL
218	528/32/16	RL		RL	107	34	RR x RL
219	529/32/16	RL		RL	107	33	RR x RL
220	530/32/16	RL		RL	107	33	RR x RL
221	531/32/16	RL		RL	107	33	RR x RL
222	532/32/16	RL		RL	107	32	RR x RL
223	533/32/16	RL		RL	107	32	RR x RL
224	534/32/16	RL		RL	107	32	RR x RL
225	535/32/16	RL		RL	107	32	RR x RL
226	536/32/16	RL		RL	107	32	RR x RL
227	457/39/16	RR		RR	69	37	RR x RL
228	458/39/16	RR		RR	69	36	RR x RL
229	459/39/16	RR		RR	69	35	RR x RL
230	473/39/16	RR		RR	69	38	RR x RL
231	474/39/16	RR		RR	69	39	RR x RL
232	475/39/16	RR		RR	69	38	RR x RL
233	476/39/16	RR		RR	69	36	RR x RL
234	491/39/16	RR		RR	105	36	RR x RL
235	492/39/16	RR		RR	105	39	RR x RL
236	493/39/16	RR		RR	105	37	RR x RL
237	494/39/16	RR		RR	105	38	RR x RL
238	495/39/16	RR		RR	105	35	RR x RL
239	496/39/16	RR		RR	105	34	RR x RL
240	497/39/16	RR		RR	105	33	RR x RL
241	498/39/16	RR		RR	105	35	RR x RL
242	499/39/16	RR		RR	105	34	RR x RL
243	500/39/16	RR		RR	105	34	RR x RL
244	501/39/16	RR		RR	105	34	RR x RL
245	502/39/16	RR		RR	105	35	RR x RL
246	503/39/16	RR		RR	105	35	RR x RL
247	504/39/16	RR		RR	105	34	RR x RL
248	505/39/16	RR		RR	105	34	RR x RL
249	506/39/16	RR		RR	105	36	RR x RL
250	507/39/16	RR		RR	105	34	RR x RL
251	508/39/16	RR		RR	105	33	RR x RL
252	509/39/16	RR		RR	105	32	RR x RL
253	510/39/16	RR		RR	105	33	RR x RL
254	511/39/16	RR		RR	105	33	RR x RL
255	512/39/16	RR		RR	105	38	RR x RL
256	513/39/16	RR		RR	105	37	RR x RL
257	467/42/16	RL		RL	69	39	LL x RL
258	468/42/16	RL		RL	69	38	LL x RL
259	469/42/16	RL		RL	69	37	LL x RL
260	470/42/16	RL		RL	69	38	LL x RL
261	471/42/16	RL		RL	69	35	LL x RL
262	472/42/16	RL		RL	69	38	LL x RL
263	537/42/16	RL		RL	106	35	LL x RL
264	538/42/16	RL		RL	106	37	LL x RL
265	539/42/16	RL		RL	106	36	LL x RL
266	540/42/16	RL		RL	106	39	LL x RL
267	541/42/16	RL		RL	106	35	LL x RL
268	542/42/16	RL		RL	106	35	LL x RL
269	542/42/16	RL		RL	106	38	LL x RL
270	543/42/16	RL		RL	106	35	LL x RL
271	544/42/16	RL		RL	106	34	LL x RL
272	545/42/16	RL		RL	106	36	LL x RL
273	546/42/16	RL		RL	106	35	LL x RL
274	547/42/16	RL		RL	106	34	LL x RL
275	548/42/16	RL		RL	106	34	LL x RL
276	549/42/16	RL		RL	106	34	LL x RL
277	550/42/16	RL		RL	106	38	LL x RL
278	551/42/16	RL		RL	106	34	LL x RL
279	552/42/16	RL		RL	106	34	LL x RL
280	553/42/16	RL		RL	106	35	LL x RL
281	554/42/16	RL		RL	106	33	LL x RL
282	555/42/16	RL		RL	106	35	LL x RL
283	556/42/16	RL		RL	106	31	LL x RL
284	557/42/16	RL		RL	107	34	LL x RL
285	558/42/16	RL		RL	107	33	LL x RL
286	559/42/16	RL		RL	107	33	LL x RL
287	560/42/16	RL		RL	107	34	LL x RL
	par. PCR - results of parents were used for prediction of progeny genotype

## Sheet: Suppl Tab S4
Supplementary Table S4. Genomic composition of metaphase gonocytes in tadpoles. Data represent the results of GISH/FISH hybridization experiments on chromosomal spreads from tadpoles gonads. Sexually undifferentiated gonads are marked in pink. Green marks 2n progeny after crosses of P. esculetus females and P. lessonae males. On the right side of the table are data on contribution of cells from i…
	No.	Individual	PCR Pel-SAI1	Age [days]	Gosner stage	Crossing F x M	hypo-haploid n<12			haploid 12≥n≤13			hypo-diploid 13<n<24			diploid 24≥n≤26			hypo-triploid 26<n<36			triploid 36≥n≤39			hypo-tetraploid 39<n<48			tetraploid 48≥n≤52			up to octoploid 52<n			SUM of metaphase cells	SUM of interphase cells	SUM of metaphase and interphase cells	Contribution of cells from individuals below 28 Gosner stage
							R	L	R+L	R	L	R+L	R	L	R+L	R	L	R+L	R	L	R+L	R	L	R+L	R	L	R+L	R	L	R+L	R	L	R+L
RL																																					sum of metaphases	sum of interphases	sum of met. and int.
	1	274/30b/15	RL	23	26	RL x LL									1			1																2	14	16	15	20	35
	2	115/41/16	RL	27	25	RR x LL																												0	4	4			% of met. and int. cells
	3	122/41/16	RL	27	25	RR x LL									1																			1	0	1			11.08
	4	285/2/15	RL	28	25	RR x LL																												0	2	2
	5	196/41/16	RL	36	27	RR x LL									2			6																8	0	8
	6	197/41/16	RL	36	25	RR x LL									3			1																4	0	4
	7	178/37/16	RL	51	29	RR x LL												8												4				12	13	25
	8	307/37/16	RL	58	31	RR x LL									8			5			1													14	1	15
	9	336/41/16	RL	58	30	RR x LL									3			1			1						1							6	1	7
	10	340/41/16	RL	58	32	RR x LL									3			1																4	0	4
	11	342/41/16	RL	58	32	RR x LL									5			1																6	0	6
	12	304/37/16	RL	58	34	RR x LL									1			1																2	23	25
	13	309/37/16	RL	58	35	RR x LL						1												2			1							4	0	4
	14	1299/32a/15	RL	93	36	RL x LL				3					1	2		4																10	31	41
	15	1423/30b/15	RL	100	36	RL x LL																												0	20	20
	16	1377/26/15	RL	102	41	LL x RR									3			1												1				5	14	19
	17	1442/26/15	RL	102	43	LL x RR									3																			3	15	18
	18	1376/26/15	RL	102	45	LL x RR												1																1	9	10
	19	1525/30a/15	RL	106	38	RL x LL				9						1		5												2				17	31	48
	20	1515/2/15	RL	113	40	RR x LL									1			3																4	11	15
	21	1518/2/15	RL	113	40	RR x LL									1			1							1									3	21	24
		SUM					0	0	0	12	0	1	0	0	36	3	0	40	0	0	2	0	0	2	1	0	2	0	0	7	0	0	0	106	210	316
							0	0	0	0.1133	0	0.0094	0	0	0.3397	0.0282	0	0.3776	0	0	0.0188	0	0	0.0188	0.0094	0	0.0188	0	0	0.066	0	0	0	1
RLL																																				0	sum of metaphases	sum of interphases	sum of met. and int.
	22	273/30b/15	RL	23	26	RL x LL															1			4									3	8	7	15	8	15	23
	23	275/30b/15	RL	23	26	RL x LL																												0	8	8			% of met. and int. cells
	24	825/30b/15	RL	58	32	RL x LL															1													1	45	46			6.89
	25	1113/30b/15	RL	72	36	RL x LL																												0	55	55
	26	1114/30b/15	RL	72	36	RL x LL																		2										2	29	31
	27	1115/30b/15	RL	72	37	RL x LL																		8										8	56	64
	28	1226/38/15	RL	87	38	RL x LL															4													4	17	21
	29	1227/38/15	RL	87	36	RL x LL															1													1	8	9
	30	1415/32b/15	RL	100	40	RL x LL																												0	58	58
	31	1424/30b/15	RL	100	38	RL x LL																												0	27	27
		SUM					0	0	0	0	0	0	0	0	0	0	0	0	0	0	7	0	0	14	0	0	0	0	0	0	0	0	3	24	310	334
							0	0	0	0	0	0	0	0	0	0	0	0	0	0	0.2917	0	0	0.5833	0	0	0	0	0	0	0	0	0.125	1
RRL																																					sum of metaphases	sum of interphases	sum of met. and int.
	32	309/34b/15	RL	23	26	RL x RR																												0	4	4	0	12	12
	33	293/34b/15	RL	25	26	RL x RR																												0	8	8			% of met. and int. cells
	34	1004/40b/15	RL	72	34	RL x RR															1			3										4	8	12			16.44
	35	1007/40b/15	RL	72	37	RL x RR										2					1			2										5	15	20
	36	1643/34b/15	RL	115	41	RL x RR										1					1			1										3	26	29
		SUM					0	0	0	0	0	0	0	0	0	3	0	0	0	0	3	0	0	6	0	0	0	0	0	0	0	0	0	12	61	73
							0	0	0	0	0	0	0	0	0	0.25	0	0	0	0	0.25	0	0	0.5	0	0	0	0	0	0	0	0	0	1

## Sheet: Suppl Tab S5
Supplementary Table S5. Genomic composition of interphase gonocytes in tadpoles. Data represent the results of GISH/FISH hybridization experiments on chromosomal spreads from tadpoles gonads. Sexually undifferentiated gonads are marked in pink. Green marks 2n progeny after crosses of P. esculetus females and P. lessonae males.
							Number of RrS1 signals
	No.	Individual	PCR Pel-SAI1	Age [days]	Gosner stage	Crossing F x M	No R signal [0]	Hypo-haploid [1-4]	Haploid [5-6 R]	Hypo-diploid [7-9]	Diploid [10-12]	Hypo-triploid [13-14]	Triploid [15-18]	Tetraploid [20-24]	Up to octoploid [28-40]	Above octoploid	SUM
RL
	1	274/30b/15	RL	23	26	RL x LL		1	13								14
	2	115/41/16	RL	27	25	RR x LL			3		1						4
	3	122/41/16	RL	27	25	RR x LL											0
	4	285/2/15	RL	28	25	RR x LL			2								2
	5	196/41/16	RL	36	27	RR x LL											0
	6	197/41/16	RL	36	25	RR x LL											0
	7	178/37/16	RL	51	29	RR x LL		1	10	2							13
	8	307/37/16	RL	58	31	RR x LL			1								1
	9	336/41/16	RL	58	30	RR x LL			1								1
	10	340/41/16	RL	58	32	RR x LL											0
	11	342/41/16	RL	58	32	RR x LL											0
	12	304/37/16	RL	58	34	RR x LL		1	18	2	1	1					23
	13	309/37/16	RL	58	35	RR x LL											0
	14	1299/32a/15	RL	93	36	RL x LL			15	2	10		1	3			31
	15	1423/30b/15	RL	100	36	RL x LL		5	15								20
	16	1377/26/15	RL	102	41	LL x RR		2	11		1						14
	17	1442/26/15	RL	102	43	LL x RR			13	1	1						15
	18	1376/26/15	RL	102	45	LL x RR		1	6		2						9
	19	1525/30a/15	RL	106	38	RL x LL			18		11		1	1			31
	20	1515/2/15	RL	113	40	RR x LL		1	8		2						11
	21	1518/2/15	RL	113	40	RR x LL		2	17	1	1						21
		SUM					0	14	151	8	30	1	2	4	0	0	210
							0	0.0667	0.7187	0.0381	0.1429	0.0048	0.0096	0.0192	0	0	1
RLL
	22	273/30b/15	RL	23	26	RL x LL			7								7
	23	275/30b/15	RL	23	26	RL x LL		1	7								8
	24	825/30b/15	RL	58	32	RL x LL		5	35	2	2			1			45
	25	1113/30b/15	RL	72	36	RL x LL		5	46		4						55
	26	1114/30b/15	RL	72	36	RL x LL	1	5	22		1						29
	27	1115/30b/15	RL	72	37	RL x LL	2	19	35								56
	28	1226/38/15	RL	87	38	RL x LL		1	13	2	1						17
	29	1227/38/15	RL	87	36	RL x LL		1	7								8
	30	1415/32b/15	RL	100	40	RL x LL	2	16	32	1	7						58
	31	1424/30b/15	RL	100	38	RL x LL	4	10	9	1	3						27
		SUM					9	63	213	6	18	0	0	1	0	0	310
							0.029	0.2032	0.6871	0.0194	0.0581	0	0	0.0032	0	0	1
RRL
	32	309/34b/15	RL	23	26	RL x RR					4						4
	33	293/34b/15	RL	25	26	RL x RR					8						8
	34	1004/40b/15	RL	72	34	RL x RR					8						8
	35	1007/40b/15	RL	72	37	RL x RR				1	13			1			15
	36	1643/34b/15	RL	115	41	RL x RR		1	1	2	22						26
		SUM					0	1	1	3	55	0	0	1	0	0	61
							0	0.0164	0.0164	0.0492	0.9016	0	0	0.0164	0	0	1

## Sheet: Suppl Tab S6
Supplementary Table S6. Genomic compositions of metaphase gonocytes in tadpoles interpreted as genome elimination. Data represent the results of GISH/FISH hybridization experiments on chromosomal spreads from tadpoles gonads. Sexually undifferentiated gonads are marked in pink.
							Type of genome with lower chromosome number in the metaphase plates
	No.	Individual	PCR Pel-SAI1	Age [days]	Gosner stage	Crossing F x M	hypo-diploid					hypo-triploid
							13<n<24 R	13<n<24 L	mixed 13<n<24 R+L			26<n<36 R	26<n<36 L	mixed 26<n<36 R+L
									low R	low L	low R and L			low R	low L	low R and L
RL
1	RL	274/30b/15	RL	23	26	RL x LL			1
2	RL	115/41/16	RL	27	25	RR x LL
3	RL	122/41/16	RL	27	25	RR x LL			1
4	RL	285/2/15	RL	28	25	RR x LL
5	RL	196/41/16	RL	36	27	RR x LL			2
6	RL	197/41/16	RL	36	25	RR x LL			1	1	1
7	RL	178/37/16	RL	51	29	RR x LL
8	RL	307/37/16	RL	58	31	RR x LL				4	4
9	RL	336/41/16	RL	58	30	RR x LL				1	2
10	RL	340/41/16	RL	58	32	RR x LL			1	2
11	RL	342/41/16	RL	58	32	RR x LL			2		3
12	RL	304/37/16	RL	58	34	RR x LL					1
13	RL	309/37/16	RL	58	35	RR x LL
14	RL	1299/32a/15	RL	93	36	RL x LL				1
15	RL	1423/30b/15	RL	100	36	RL x LL
16	RL	1377/26/15	RL	102	41	LL x RR			1	2
17	RL	1442/26/15	RL	102	43	LL x RR			2		1
18	RL	1376/26/15	RL	102	45	LL x RR
19	RL	1525/30a/15	RL	106	38	RL x LL
20	RL	1515/2/15		113	40	RR x LL					1
21	RL	1518/2/15		113	40	RR x LL				1
		SUM							11	12	13
RLL
22	RLL	273/30b/15	RL	23	26	RL x LL									1
23	RLL	275/30b/15	RL	23	26	RL x LL
24	RLL	825/30b/15	RL	58	32	RL x LL								1
25	RLL	1113/30b/15	RL	72	36	RL x LL
26	RLL	1114/30b/15	RL	72	36	RL x LL
27	RLL	1115/30b/15	RL	72	37	RL x LL
28	RLL	1226/38/15	RL	87	38	RL x LL								1	2	1
29	RLL	1227/38/15	RL	87	36	RL x LL										1
30	RLL	1415/32b/15	RL	100	40	RL x LL
31	RLL	1424/30b/15	RL	100	38	RL x LL
		SUM												2	3	2
RRL
32	RRL	309/34b/15	RL	23	26	RL x RR
33	RRL	293/34b/15	RL	25	26	RL x RR
34	RRL	1004/40b/15	RL	72	34	RL x RR										1
35	RRL	1007/40b/15	RL	72	37	RL x RR								1
36	RRL	1643/34b/15	RL	115	41	RL x RR								1
		SUM												2	0	1

## Sheet: Suppl Tab S7
Supplementary Table S7. Analysis of genome eliminated within micronuclei in interphase gonocytes. Data represent the results of GISH/FISH hybridization experiments on chromosomal spreads from tadpoles gonads. Sexually undifferentiated gonads are marked in pink. Green marks 2n progeny after crosses of P. esculetus females and P. lessonae males.
	Individual	Crossing F x M	Gosner stage	Days of life	somatic genotype	Primary nucleus	Number of micronuclei in the cell
						number of RrS1 signals	0 RrS1	1 RrS1	2 RrS1	3 RrS1	4 RrS1	SUM of MN
RL
	274/30b/15	RL x LL	26	23	RL							0
	115/41/16	RR x LL	25	27	RL							0
	122/41/16	RR x LL	25	27	RL							0
	285/2/15	RR x LL	25	28	RL							0
	196/41/16	RR x LL	27	36	RL							0
	197/41/16	RR x LL	25	36	RL							0
	178/37/16	RR x LL	29	51	RL							0
	307/37/16	RR x LL	31	58	RL							0
	336/41/16	RR x LL	30	58	RL							0
	340/41/16	RR x LL	32	58	RL							0
	342/41/16	RR x LL	32	58	RL							0
	304/37/16	RR x LL	34	58	RL	2	3					3
						6	1					1
						6	1					1
						7	2					2
	309/37/16	RR x LL	35	58	RL							0
	1299/32a/15	RL x LL	36	93	RL							0
	1423/30b/15	RL x LL	36	100	RL	5	2	1				3
	1377/26/15	LL x RR	41	102	RL							0
	1442/26/15	LL x RR	43	102	RL							0
	1376/26/15	LL x RR	45	102	RL	6	1					1
						6	1					1
	1525/30a/15	RL x LL	38	106	RL							0
	1515/2/15	RR x LL	40	113	RL	4	2					2
						5		1				1
						10	3					3
	1518/2/15	RR x LL	40	113	RL	3	1					1
						6	1					1
						6	1					1
						6	1					1
						6	1					1
						6	1					1
						6	1					1
						6	1					1
						6	1					1
						SUM of MN	25	2	0	0	0	27
						N=19 cells	0.925926	0.0740741	0	0	0	1
RL All cells N=	Cells without MN N=	Cells with MN N=	cells with MN R+	cells with MN R-	cells with MN R+ and R-	Sum of cells with MN N=	cells n<1n R	cells n=1n R	cells n>1n R
210	191	19	1	17	1	19	3	14	2
1	0.909524	0.0904762	0.0047619	0.0809524	0.0047619	1	0.157895	0.736842	0.105263
RLL
	273/30b/15	RL x LL	26	23	RLL							0
	275/30b/15	RL x LL	26	23	RLL							0
	825/30b/15	RL x LL	32	58	RLL	3	3					3
						3		3				3
						6	1					1
	1113/30b/15	RL x LL	36	72	RLL							0
	1114/30b/15	RL x LL	36	72	RLL	2	2	3				5
						5		1				1
	1115/30b/15	RL x LL	37	72	RLL	3		1				1
						5		1				1
	1226/38/15	RL x LL	38	87	RLL							0
	1227/38/15	RL x LL	36	87	RLL	1	1				1	2
	1415/32b/15	RL x LL	40	100	RLL	0		1				1
						2		1				1
						3		1				1
						5		1				1
						4	1					1
						4		1				1
	1424/30b/15	RL x LL	38	100	RLL	0		1	1			2
						1	2	2	1			5
						3		1	1			2
						4		1				1
						5		1				1
						SUM of MN	10	20	3	0	1	34
							0.294118	0.588235	0.0882353	0	0.0294118	1
							10				24	34
							0.294118	0	0	0	0.705882	1
RLL All cells N=	Cells without MN N=	Cells with MN N=	cells with MN R+	cells with MN R-	cells with MN R+ and R-	Sum of cells with MN N=	cells n<1n R	cells n=1n R	cells n>1n R
310	291	19	13	3	3	19	14	5	0
1	0.93871	0.0612903	0.0419355	0.00967742	0.00967742	1	0.736842	0.263158	0
RRL
	309/34b/15	RL x RR	26	23	RRL							0
	293/34b/15	RL x RR	26	25	RRL							0
	1004/40b/15	RL x RR	34	72	RRL	10	2					2
	1007/40b/15	RL x RR	37	72	RRL	12	1					1
						12	2					2
						11	1					1
						12	1					1
	1643/34b/15	RL x RR	41	115	RRL	11	1					1
						10	1					1
						SUM of MN	9	0	0	0	0	9
							1	0	0	0	0	1
							9				0	9
							1	0	0	0	0	1
RLL All cells N=	Cells without MN N=	Cells with MN N=	cells with MN R+	cells with MN R-	cells with MN R+ and R-	Sum of cells with MN N=	cells n<2n R	cells n=2n R	cells n>2n R
61	54	7	0	7	0	7	0	7	0
1	0.885246	0.114754	0	0.114754	0	1	0	1	0

## Sheet: Supp Tab S8
Supplementary Table S8. Genomic composition of metaphase SSC in adult males. Data represent the results of GISH/FISH hybridization experiments on chromosomal spreads from adult testes. Males used in the crossing experiments are highlited in yellow.
	No.	Individual	Age [years]	PCR Pel-SAI1	Population	hypo-haploid n<12			haploid 12≥n≤13			hypo-diploid 13<n<24			diploid 24≥n≤26			hypo-triploid 26<n<36			triploid 36≥n≤39			hypo-tetraploid 39<n<48			tetraploid 48≥n≤52			up to octoploid 52<n
						R	L	R+L	R	L	R+L	R	L	R+L	R	L	R+L	R	L	R+L	R	L	R+L	R	L	R+L	R	L	R+L	R	L	R+L	SUM
RL
	1	44/16	4	RL	Sanie				11																								11
	2	45/16	6	RL	Sanie				1			1		1			4									1			1				9
	3	47/15	4	RL	Pruszowice							2			4											2			1				9
	4	47/16	4	RL	Wrocław	1		4	7		6	4		6	2		1	1		1	2			1						1			37
	5	53/16	3	RL	Domaszczyn	1			2			3	1		3	2																	12
	6	57/16	6	RL	Sanie				2		1	2			12						1			1	1		1			2			23
	7	59/16	3	RL	Sanie				15			1			3			1															20
	8	62/16	3	RL	Wysoka Kamieńska									5			8			6			4			10			2			1	36
	9	65/16	3	RL	Pruszowice								1	1	1		7									1							11
	10	67/16	3	RL	Pruszowice									3	1	1	11												2				18
	11	75/16	2	RL	Sanie	3		1	7		4	7		4	11			1						1									39
		SUM				5	0	5	45	0	11	20	2	20	37	3	31	3	0	7	3	0	4	3	1	14	1	0	6	3	0	1	225
						0.0222	0	0.0222	0.2	0	0.0489	0.0889	0.0089	0.0889	0.1644	0.0133	0.1378	0.0133	0	0.0311	0.0133	0	0.0178	0.0133	0.0045	0.0622	0.0045	0	0.0267	0.0133	0	0.0045	1
RLL
	12	2/3n/15/Z5	4	RL	Wysoka Kamieńska									6			6			2									1				15
	13	10/3n/15/Z5	4	RL	Wysoka Kamieńska								6			7																	13
	14	25/16	6	RL	Uciechów								6			7	6		3	9			1		2	1					1	1	37
	15	40/16	4	RL	Wysoka Kamieńska		1					1	9	8		5	9		2														35
	16	63/16	5	RL	Wysoka Kamieńska		1						3	1		3	1			2			2										13
		SUM				0	2	0	0	0	0	1	24	15	0	22	22	0	5	13	0	0	3	0	2	1	0	0	1	0	1	1	113
						0	0.0176	0	0	0	0	0.0088	0.2126	0.1327	0	0.1949	0.1949	0	0.0442	0.115	0	0	0.0265	0	0.0176	0.0088	0	0	0.0088	0	0.0088	0.0088	1
RRL
	17	3/3n/15 B7	5	RL	Wysoka Kamieńska				1			1			5			1									1			1			10
	18	10/3n/15 B8	5	RL	Wysoka Kamieńska							4			6			1			1												12
	19	14/16	7	RL	Uciechów	1			1		2	4		3				1		4			2	2		11	3		6			4	44
		SUM				1	0	0	2	0	2	9	0	3	11	0	0	3	0	4	1	0	2	13	0	0	10	0	0	5	0	0	66
						0.0151	0	0	0.0302	0	0.0302	0.1364	0	0.0455	0.1669	0	0	0.0455	0	0.0606	0.0151	0	0.0302	0.197	0	0	0.1515	0	0	0.0758	0	0	1

## Sheet: Supp Tab S9
Supplementary Table S9. Genomic composition of interphase SSC in adult males. Data represent the results of GISH/FISH hybridization experiments on chromosomal spreads from adult testes. Males used in the crossing experiments are highlited in yellow.
							Interphase SSCs
							Number of RrS1 signals
	No.	Individual	PCR Pel-SAI1	Population	Population type	Age [years]	No R signal [0]	Hypo-haploid [1-4]	Haploid [5-6 R]	Hypo-diploid [7-9]	Diploid [10-12]	Hypo-triploid [13-14]	Triploid [15-18]	Tetraploid [20-24]	Up to octoploid [28-40]	Above octoploid	SUM	Number of somatic cells checked
RL																		5-6 RrS1
	1	44/16	RL	Sanie	R-E-L	4											0
	2	45/16	RL	Sanie	R-E-L	6											0
	3	47/15	RL	Pruszowice	L-E	4											0
	4	47/16	RL	Wrocław	R-E-L	4	1	1	16	10	33		1	2			64	20
	5	53/16	RL	Domaszczyn	L-E	3			2		1						3	10
	6	57/16	RL	Sanie	R-E-L	6					11						11	15
	7	59/16	RL	Sanie	R-E-L	3					2						2	15
	8	62/16	RL	Wysoka Kamieńska	E-E	3			20		17						37	15
	9	65/16	RL	Pruszowice	L-E	3	2		2		1						5	17
	10	67/16	RL	Pruszowice	L-E	3			6	3							9	25
	11	75/16	RL	Sanie	R-E-L	2			16							1	17	16
						SUM	3	1	62	13	65	0	1	2	0	1	148
							0.0201	0.0067	0.4187	0.0887	0.439	0	0.0067	0.0134	0	0.0067	1
RLL
	12	2/3n/15/Z5	RL	Wysoka Kamieńska	E-E	4	1	13	25	2	2						43	6
	13	10/3n/15/Z5	RL	Wysoka Kamieńska	E-E	4	43	1	13								57	16
	14	25/16	RL	Uciechów	E-E	6	22	10	2								34	11
	15	40/16	RL	Wysoka Kamieńska	E-E	4	11										11	16
	16	63/16	RL	Wysoka Kamieńska	E-E	5	5										5	20
						SUM	82	24	40	2	2	0	0	0	0	0	150
							0.5467	0.16	0.2667	0.0133	0.0133	0	0	0	0	0	1
RRL																		9-12 RrS1
	17	3/3n/15/B7	RL	Wysoka Kamieńska	E-E	5		1		5	13	1		4			24	6
	18	10/3n/15/B8	RL	Wysoka Kamieńska	E-E	5		1		1	14			2	2		20	3
	19	14/16	RL	Uciechów	E-E	7								3	1		4	17
						SUM	0	2	0	6	27	1	0	9	3	0	48
							0	0.0416	0	0.125	0.5627	0.0208	0	0.1875	0.0624	0	1

## Sheet: Supp Tab S10
Supplementary Table S10. Genomic composition of spermatozoa in adult males. Data represent the results of GISH/FISH hybridization experiments on chromosomal spreads from adult testes. Males used in the crossing experiments are highlited in yellow.
							Spermatozoa
							Number of RrS1 signals
	No.	Individual	PCR Pel-SAI1	Population	Population type	Age [years]	No R signal [0]	Hypo-haploid [1-4]	Haploid [5-6 R]	Hypo-diploid [7-9]	Diploid [10-12]	Hyper-tetraploid	SUM
RL
	1	44/16	RL	Sanie	R-E-L	4
	2	45/16	RL	Sanie	R-E-L	6
	3	47/15	RL	Pruszowice	L-E	4
	4	47/16	RL	Wrocław	R-E-L	4			9		6		15
	5	53/16	RL	Domaszczyn	L-E	3	5		30				35
	6	57/16	RL	Sanie	R-E-L	6			37		10		47
	7	59/16	RL	Sanie	R-E-L	3	5	14	39		9		67
	8	62/16	RL	Wysoka Kamieńska	E-E	3		14	6	1	16	6	43
	9	65/16	RL	Pruszowice	L-E	3	5	25	36				66
	10	67/16	RL	Pruszowice	L-E	3	2	13	20	1			36
	11	75/16	RL	Sanie	R-E-L	2
						SUM	17	66	177	2	41	6	309
							0.055	0.2136	0.5727	0.0065	0.1327	0.0195	1
RLL
	12	2/3n/15/Z5	RL	Wysoka Kamieńska	E-E	4	1	11	3	1			16
	13	10/3n/15/Z5	RL	Wysoka Kamieńska	E-E	4	38						38
	14	25/16	RL	Uciechów	E-E	6	55	27	5				87
	15	40/16	RL	Wysoka Kamieńska	E-E	4	50						50
	16	63/16	RL	Wysoka Kamieńska	E-E	5	20						20
						SUM	164	38	8	1	0	0	211
							0.7775	0.1802	0.0376	0.0047	0	0	1
RRL
	17	3/3n/15/B7	RL	Wysoka Kamieńska	E-E	5		3	43	3	3		52
	18	10/3n/15/B8	RL	Wysoka Kamieńska	E-E	5			30		5		35
	19	14/16	RL	Uciechów	E-E	7			30		20		50
						SUM	0	3	103	3	28	0	137
							0	0.0219	0.7518	0.0219	0.2044	0	1

[truncated: 3 more sheets: Supp Tab S11, Supp Tab S12, Supp Tab S13]
